# Supplementary material for: A Quantitative High-Resolution Genetic Profile Rapidly Identifies Sequence Determinants of Hepatitis C Viral Fitness and Drug Sensitivity
Source: PLoS Pathog. 2014 Apr 10;10(4):e1004064. doi: 10.1371/journal.ppat.1004064 (PMC3983061; doi:10.1371/journal.ppat.1004064)
Supplement: Table S3 — Table of relative fitness scores of amino acids 18–103 in NS5A in virus replication that is used to plot figure 2A . (XLSX) [file ppat.1004064.s008.xlsx]

## Sheet: Sheet1
s_control		18	19	20	21	22	23	24	25	26	27	28	29	30	31	32	33	34	35	36	37	38	39	40	41	42	43	44	45	46	47	48	49	50	51	52	53	54	55	56	57	58	59	60	61	62	63	64	65
		D	F	K	N	W	L	T	S	K	L	F	P	K	L	P	G	L	P	F	I	S	C	Q	K	G	Y	K	G	V	W	A	G	T	G	I	M	T	T	R	C	P	C	G	A	N	I	S	G
	K	-1	-1	0	-0.934737	-1	-1	-0.549722	-1	0	-1	-0.927689	-1	0	-1	-1	-1	-1	-1	-1	-1	-1	-1	-1	0	-1	-1	0	-1	-0.854659	-1	-0.656085	-1	0.215244	-1	-1	-1	-0.815974	-1	-1	-1	-0.710791	-1	-1	-1	-1	-1	-1	-1
	R	-1	-1	-0.227243	-0.941321	-0.97971	-1	-0.703308	-0.867198	-0.891853	-1	-0.965092	-1	-0.0289434	-1	-1	-1	-1	-1	-1	-1	-1	-1	-1	0.0368564	-1	-1	-0.0207032	-1	-0.416446	-1	-0.447942	-1	-0.124767	-1	-0.953544	-1	-0.608074	-1	0	-1	-0.565496	-1	-1	-1	-0.864555	-1	-1	-1
	H	-1	-1	-1	-0.235804	-1	-1	-0.798537	-0.890821	-1	-1	-1	-1	0.308771	-1	-1	-1	-1	-0.968145	-1	-1	-0.698238	-1	-1	-0.59573	-1	-1	-0.106307	-1	-0.339894	-1	0.0177544	-0.976471	-0.0771874	-1	-0.911928	-1	0.150451	-1	-0.0189112	-1	-0.453382	-1	-1	-1	-0.557996	-1	-1	-1
	D	0	-1	-1	-0.655736	-1	-1	-1	-1	-1	-1	-1	-1	-0.964729	-1	-1	-1	-1	-1	-1	-1	-1	-1	-1	-0.952462	-1	-1	-1	-1	-0.369264	-1	0.0470934	-1	-0.0881092	-1	-1	-1	-1	-1	-1	-1	-0.865686	-1	-1	-1	0.234723	-1	-1	-1
	E	-1	-1	-1	-0.569042	-1	-1	-1	-1	-1	-1	-1	-0.808644	-0.861714	-1	-1	-1	-1	-1	-1	-1	-1	-1	-1	-0.76561	-1	-1	-0.944539	-1	-0.365722	-1	-0.324956	-1	-0.0520971	-1	-0.946797	-1	-0.793033	-1	-1	-1	-1	-1	-1	-1	0.0113454	-1	-1	-1
	N	-0.90738	-1	-1	0	-1	-1	-1	-1	-1	-1	-1	-1	-0.296146	-1	-1	-1	-1	-1	-1	-1	-0.709387	-1	-1	-0.259693	-1	-1	-0.441675	-1	-0.0486587	-1	-0.00301172	-0.735977	0.0935049	-1	-1	-0.908172	0.0495491	-1	-0.762068	-1	-0.575255	-1	-1	-1	0	-1	-0.643515	-1
	Q	-1	-1	-0.937621	0.168026	-1	-1	-0.552338	-1	-0.923116	-1	-1	-1	-0.661811	-1	-1	-1	-1	-1	-1	-1	-0.45445	-1	0	-0.339465	-1	-1	-0.274619	-1	0.0065534	-1	0.0502841	-1	-0.467137	-1	-0.907672	-1	-0.0780432	-1	-1	-1	-0.67	-1	-1	-1	-0.187495	-1	-0.660263	-1
	S	-0.984784	-0.962634	-0.777082	0.0673051	-0.976581	-0.980683	-0.10783	0	-0.930662	-1	-0.659551	-1	-0.337487	-1	-1	-1	-1	-0.762329	-1	-1	0	-1	-0.96968	0.00886702	-1	-1	-0.130415	-1	-0.100889	-1	-0.0461464	-0.986975	0.113827	-1	-0.890294	-1	-0.345495	-0.223894	-0.160787	-1	-0.382464	-1	-0.947039	-0.0874606	-0.207801	-1	0	-1
	T	-1	-0.925268	-0.806777	-0.0100032	-1	-0.756949	0	-0.567163	-1	-1	-0.195001	-1	-0.512415	-1	-1	-1	-1	-1	-1	-1	-0.289894	-1	-1	-0.16568	-1	-1	-0.14869	-1	-0.0142474	-1	-0.0235533	-1	0	-1	-0.561969	-1	0	0	-0.00856549	-1	-0.514666	-1	-1	-1	-0.159662	-1	-1	-1
	P	-1	-1	-1	-1	-1	-1	-0.93308	-0.936194	-1	-1	-1	0	-1	-1	0	-1	-1	0	-1	-1	-1	-1	-1	-0.352456	-1	-1	-1	-1	-0.359066	-1	-1	-1	-1	-1	-0.873311	-1	-1	-1	-1	-1	0	-1	-1	-1	-0.369529	-1	-1	-1
	G	-1	-0.968419	-0.669199	0.130788	-0.980303	-0.933983	0.164418	0.294902	-1	-1	-0.865542	-0.958319	-0.216362	-1	-1	0	-1	-0.901179	-0.951192	-1	-0.286516	-1	-1	-0.83203	0	-1	-0.463605	0	-0.141632	-1	-0.0578417	0	0.0609107	0	-0.946028	-1	-0.784201	-0.00951333	-1	-1	0.572372	-1	0	-0.0805654	-0.223607	-1	-0.298002	0
	C	-1	-0.953761	-0.801222	0.1027	-0.913274	-0.588664	-0.268836	-0.637739	-0.405091	-0.263811	0.395698	-1	0.381253	-1	-1	-1	-0.200777	-0.671726	-1	-1	-0.261109	0	-1	-1	-1	-1	-0.199989	-1	0.062416	-1	0.416987	-1	0.222021	-1	-0.395794	-0.536294	-0.181097	-1	-0.213572	0	-0.722264	0	-1	-1	-0.740974	-1	-0.871031	-1
	A	-1	-0.929303	-0.74598	0.247818	-0.859913	-0.617142	0.0626576	0.193341	-0.732722	-0.671429	-0.541674	-1	-0.425676	-1	-1	-0.978863	-0.699673	-0.400236	-1	-0.860353	-0.69828	-1	-0.958718	-0.0374663	-1	-1	-0.106779	-1	-0.0570091	-1	0	-1	0.0227032	-1	-0.910384	-1	-0.436385	-0.375372	-0.297594	-1	-0.385256	-1	-1	0	-0.347786	-1	-0.398573	-0.368614
	V	-1	-0.911686	-0.784754	-0.534046	-0.955048	-0.373222	-0.359219	-0.425223	-0.74108	-0.557032	0.50476	-1	-0.309803	-0.596249	-1	-1	0.36092	-0.953811	-0.096182	-0.175329	-0.873146	-1	-0.979128	-0.238209	-1	-1	-0.232883	-1	0	-1	0.366242	-1	0.0115375	-1	-0.233575	-0.143487	-0.253393	-1	-0.33624	-1	-0.930739	-1	-1	-0.975181	-0.235051	-0.11046	-1	-1
	I	-1	-0.902022	-0.722361	-0.346411	-0.912868	-0.163553	-0.404723	-0.839438	-0.678765	-0.439927	0.428796	-1	-0.571601	0.13245	-1	-1	0.184296	-0.913282	0.0475485	0	-1	-1	-1	-0.325969	-1	-1	-0.523812	-1	-0.0323291	-1	0.168035	-1	-0.29121	-1	0	-0.776035	-0.101615	-1	-0.309796	-1	-1	-1	-1	-1	-0.356745	0	-1	-1
	L	-1	-0.705817	-0.766731	-0.114135	-0.841046	0	-0.456438	-0.985224	-0.584255	0	0.0527075	-1	-0.566304	0	-1	-0.826043	0	-0.935052	-0.0549798	-0.104612	-1	-1	-1	-0.315573	-1	-1	-0.582416	-1	-0.335594	-1	0.128287	-1	-0.711678	-1	-0.449567	-0.963831	-0.0820204	-1	-0.57519	-1	-0.559616	-1	-1	-1	-0.515028	-0.127223	-0.983227	-1
	M	-1	-0.810423	-0.75072	-0.000468605	-0.790974	-0.216417	-0.291239	-0.494389	-0.767064	-0.408924	0.217037	-1	-0.349105	-0.156342	-1	-0.844923	-0.42561	-0.70883	-0.154289	-0.667754	-0.414911	-1	-1	-0.37669	-1	-1	-0.353029	-1	0.114182	-1	-0.0713442	-1	-0.0277851	-1	-0.126831	0	-0.233528	-1	-0.597338	-1	-0.39452	-1	-1	-1	-0.165989	-0.559449	-1	-1
	F	-1	0	-0.74767	-0.344025	-0.421622	-0.828318	0.11038	-0.678149	-0.842095	-0.437094	0	-0.975546	-0.812087	-0.63341	-1	-0.955437	-0.588243	-0.716433	0	-0.140569	-0.706056	-1	-1	-0.862147	-1	0.143015	-0.539425	-1	-0.376379	-1	0.0536	-1	-0.647617	-1	-0.361455	-1	0.0829806	-1	0.0499548	-1	-0.726073	-1	-1	-1	-0.826757	-1	-1	-1
	Y	-1	-0.814247	-0.464169	-0.519283	-0.581637	-1	-0.359229	-0.628627	-0.926808	-1	-0.370836	-1	-0.0978819	-1	-1	-1	-1	-0.564883	-0.241095	-0.543146	-0.87102	-1	-1	-0.218352	-1	0	-0.14437	-1	-0.404394	-1	0.0726707	-1	-0.616261	-1	-1	-1	-0.280274	-1	0.202289	-1	-0.804669	-1	-1	-1	-1	-1	-1	-1
	W	-1	-0.348261	-0.720472	0.0396761	0	-0.873518	-0.316953	-0.896921	-1	-1	-1	-1	-0.803337	-1	-1	-0.970946	-1	-0.4232	-0.101279	-0.534862	-0.833708	-1	-1	-0.339914	-1	-0.933999	-0.415164	-1	-0.553564	0	-0.118341	-1	-0.650444	-1	-1	-1	-0.833758	-1	-0.925545	-1	-0.794495	-1	-1	-1	-0.912568	-1	-1	-1
	Stop	-1	-1	-1	-1	-1	-1	-1	-1	-1	-1	-1	-1	-1	-1	-1	-1	-1	-1	-1	-1	-1	-1	-1	-1	-1	-1	-1	-1	-1	-1	-1	-1	-1	-1	-1	-1	-1	-1	-1	-1	-1	-1	-1	-1	-1	-1	-1	-1
[truncated: 38 more columns]
