# Supplementary material for: A Quantitative High-Resolution Genetic Profile Rapidly Identifies Sequence Determinants of Hepatitis C Viral Fitness and Drug Sensitivity
Source: PLoS Pathog. 2014 Apr 10;10(4):e1004064. doi: 10.1371/journal.ppat.1004064 (PMC3983061; doi:10.1371/journal.ppat.1004064)
Supplement: Table S4 — Table of relative fitness scores of amino acids 18–103 in NS5A under Daclatasvir treatment (20 pM) that is used to plot figure S3. (XLSX) [file ppat.1004064.s009.xlsx]

## Sheet: Sheet1
s_drug
		18	19	20	21	22	23	24	25	26	27	28	29	30	31	32	33	34	35	36	37	38	39	40	41	42	43	44	45	46	47	48	49	50	51	52	53	54	55	56	57	58	59	60	61	62	63	64	65
		D	F	K	N	W	L	T	S	K	L	F	P	K	L	P	G	L	P	F	I	S	C	Q	K	G	Y	K	G	V	W	A	G	T	G	I	M	T	T	R	C	P	C	G	A	N	I	S	G
	K	-1	-1	0	-0.934737	-1	-1	-0.380404	-1	0	-1	-0.927689	-1	0	-1	-1	-1	-1	-1	-1	-1	-1	-1	-1	0	-1	-1	0	-1	-0.750162	-1	-0.823484	-1	-0.0550392	-1	-1	-1	-1	-1	-1	-1	-1	-1	-1	-1	-1	-1	-1	-1
	R	-1	-1	0.307397	-0.941321	-0.97971	-1	-0.566601	-1	-0.907561	-1	-0.965092	-1	-0.34886	-1	-1	-1	-1	-1	-1	-1	-1	-1	-1	-0.166679	-1	-1	-0.190184	-1	-0.440639	-1	-0.75332	-1	-0.354132	-1	-0.953544	-1	-0.747239	-1	0	-1	-1	-1	-1	-1	-1	-1	-1	-1
	H	-1	-1	-1	-0.743305	-1	-1	-1	-1	-1	-1	-1	-1	-0.33028	-1	-1	-1	-1	-0.968145	-1	-1	0.204081	-1	-1	-0.679298	-1	-1	0.0809497	-1	-0.081918	-1	-0.538086	-0.976471	-0.421622	-1	-0.911928	-1	-0.189329	-1	-0.943434	-1	-0.699049	-1	-1	-1	-1	-1	-1	-1
	D	0	-1	-1	-1	-1	-1	-1	-1	-1	-1	-1	-1	-0.964729	-1	-1	-1	-1	-1	-1	-1	-1	-1	-1	-0.952462	-1	-1	-1	-1	-0.0807355	-1	-0.780983	-1	-0.688186	-1	-1	-1	-1	-1	-1	-1	-0.173537	-1	-1	-1	0.32878	-1	-1	-1
	E	-1	-1	-1	-0.212885	-1	-1	-1	-1	-1	-1	-1	-0.837041	-1	-1	-1	-1	-1	-1	-1	-1	-1	-1	-1	-1	-1	-1	-0.944539	-1	-0.234582	-1	-0.698689	-1	0.100445	-1	-0.946797	-1	-0.699833	-1	-1	-1	-1	-1	-1	-1	1.67999	-1	-1	-1
	N	-0.90738	-1	-1	0	-1	-1	-1	-1	-1	-1	-1	-1	-0.792185	-1	-1	-1	-1	-1	-1	-1	-0.268116	-1	-1	-0.470323	-1	-1	-0.607341	-1	-0.208071	-1	-0.432823	-0.916628	-0.462158	-1	-1	-0.908172	-0.495194	-1	-1	-1	-0.263511	-1	-1	-1	0	-1	-0.638097	-1
	Q	-1	-1	-0.937621	-0.0504407	-1	-1	-0.2294	-1	-0.923116	-1	-1	-1	-1	-1	-1	-1	-1	-1	-1	-1	-0.380021	-1	0	-0.586202	-1	-1	-0.304399	-1	-0.0686022	-1	-0.364138	-1	0.399067	-1	-0.907672	-1	-0.343097	-1	-1	-1	-0.986	-1	-1	-1	-0.590124	-1	-0.683388	-1
	S	-0.984784	-0.962634	-0.719402	-0.700624	-0.976581	-0.980683	3.88993	0	-0.930662	-1	1.4779	-1	-0.990066	-1	-1	-1	-1	-0.798087	-1	-1	0	-1	-0.96968	-0.418973	-1	-1	-0.13547	-1	0.229951	-1	-0.366784	-0.986975	-0.0737968	-1	-1	-1	-0.555859	0.274427	-1	-1	-0.701048	-1	-0.947039	2.2545	-0.853316	-1	0	-1
	T	-1	-0.925268	-0.384967	-0.696992	-1	-1	0	-0.612565	-1	-1	5.06557	-1	-1	-1	-1	-1	-1	-1	-1	-1	0.0440714	-1	-1	-0.351892	-1	-1	-0.190284	-1	0.00481472	-1	-0.473155	-1	0	-1	-0.700005	-1	0	0	-1	-1	-0.849771	-1	-1	-1	-0.36498	-1	-1	-1
	P	-1	-1	-1	-1	-1	-1	-0.93308	-0.936194	-1	-1	-1	0	-1	-1	0	-1	-1	0	-1	-1	-1	-1	-1	-0.504247	-1	-1	-1	-1	-0.328793	-1	-1	-1	-1	-1	-1	-1	-1	-1	-1	-1	0	-1	-1	-1	-0.467617	-1	-1	-1
	G	-1	-0.968419	-0.75938	-0.276719	-0.980303	-0.933983	5.81719	1.09287	-1	-1	0.160021	-0.958319	0.651664	-1	-1	0	-1	-0.901179	-0.951192	-1	1.23837	-1	-1	-0.886039	0	-1	-0.580953	0	0.134354	-1	-0.248084	0	-0.17676	0	-0.946028	-1	-0.83562	0.10716	-1	-1	-0.802265	-1	0	-0.390964	-0.907059	-1	-0.813747	0
	C	-1	-0.953761	-0.714291	-0.80573	-0.913274	-0.537386	2.19861	-0.90729	-0.895404	-0.616708	7.87576	-1	-0.974802	-1	-1	-1	-0.34226	-0.755678	-1	-1	-0.144182	0	-1	-1	-1	-1	-0.115861	-1	-0.0115383	-1	-0.00791655	-1	-0.169749	-1	-0.744714	-0.582359	-0.274539	-1	-1	0	-1	0	-1	-1	-1	-1	-1	-1
	A	-1	-0.929303	-0.753831	-0.682287	-0.60977	-0.477382	2.88637	-0.21839	-0.863108	-0.823596	2.16653	-1	-1	-1	-1	-0.978863	-0.732069	-0.767795	-1	-1	0.852477	-1	-0.958718	-0.374312	-1	-1	-0.162544	-1	-0.00368969	-1	0	-1	0.109085	-1	-0.910384	-1	-0.58157	-0.604442	-1	-1	-0.872354	-1	-1	0	-0.909009	-1	-0.71961	-0.25024
	V	-1	-0.911686	-0.349776	-0.915503	-0.955048	-0.269328	-0.834229	-0.896668	-0.886474	-0.557678	3.54625	-1	-1	1.75447	-1	-1	0.103992	-0.953811	-0.269534	-0.155805	-0.896988	-1	-0.979128	-0.543668	-1	-1	-0.233805	-1	0	-1	-0.082731	-1	-0.141331	-1	-0.345769	-0.692669	-0.23085	-1	-1	-1	-0.930739	-1	-1	-0.975181	0.670762	-0.0600459	-1	-1
	I	-1	-0.902022	0.119285	-0.924501	-0.912868	0.0379689	-1	-1	-0.685656	-0.341678	2.98682	-1	-1	7.5912	-1	-1	0.297515	-0.913282	0.188914	0	-1	-1	-1	-0.638319	-1	-1	-0.611526	-1	-0.0695253	-1	-0.402493	-1	-0.40355	-1	0	-1	0.185827	-1	-1	-1	-1	-1	-1	-1	0.0701702	0	-1	-1
	L	-1	-0.715585	-0.371579	-0.950126	-0.615816	0	-0.910065	-0.985224	-0.570155	0	-0.75628	-1	-1	0	-1	-0.117524	0	-0.935052	0.430278	0.0337756	-1	-1	-1	-0.326103	-1	-1	-0.640032	-1	-0.291209	-1	-0.209628	-1	-0.421759	-1	0.131145	-0.963831	1.51468	-1	-1	-1	-0.931148	-1	-1	-1	-0.0888262	0.0562567	-0.983227	-1
	M	-1	-1	-0.376519	-0.85485	-0.462657	-0.113429	-0.330637	-1	-0.516598	0.0239746	3.24257	-1	-1	4.37243	-1	-0.758603	-0.0566215	-0.81505	0.169894	-0.291822	-0.184254	-1	-1	-0.69269	-1	-1	-0.445732	-1	0.0107051	-1	-0.471408	-1	-0.380193	-1	0.432343	0	-0.154844	-1	-1	-1	-1	-1	-1	-1	-0.661769	-0.748242	-1	-1
	F	-1	0	-0.477431	-0.949988	-0.261551	-0.28261	-0.572548	-0.50972	-1	-0.0648094	0	-0.975546	-1	0.820828	-1	-0.955437	-0.421052	-0.791562	0	-0.0376492	-0.677932	-1	-1	-1	-1	0.303585	-0.579384	-1	-0.253437	-1	-0.269953	-1	-0.790006	-1	-0.330076	-1	-0.897799	-1	-1	-1	-1	-1	-1	-1	-1	-1	-1	-1
	Y	-1	-0.506491	0.0771707	-1	-0.577185	-1	-0.922086	-0.145418	-0.926808	-1	1.22053	-1	2.89639	-1	-1	-1	-1	-0.778161	-0.179801	0.272916	-0.539881	-1	-1	-0.482203	-1	0	-0.434435	-1	-0.1433	-1	-0.432602	-1	-0.616567	-1	-1	-1	-0.6323	-1	-0.964403	-1	-1	-1	-1	-1	-1	-1	-1	-1
	W	-1	0.321553	0.000500901	-0.926971	0	-1	-0.837642	-1	-1	-1	-1	-1	-0.569566	-1	-1	-0.970946	-1	-0.246543	0.159843	-0.242303	-0.635652	-1	-1	-0.65751	-1	-0.933999	-0.644867	-1	-0.329103	0	-0.505547	-1	-0.779803	-1	-1	-1	-1	-1	-0.925545	-1	-0.748368	-1	-1	-1	-0.912568	-1	-1	-1
	Stop	-1	-1	-1	-1	-1	-1	-1	-1	-1	-1	-1	-1	-1	-1	-1	-1	-1	-1	-1	-1	-1	-1	-1	-1	-1	-1	-1	-1	-1	-1	-1	-1	-1	-1	-1	-1	-1	-1	-1	-1	-1	-1	-1	-1	-1	-1	-1	-1
[truncated: 38 more columns]
