# Supplementary material for: A Quantitative High-Resolution Genetic Profile Rapidly Identifies Sequence Determinants of Hepatitis C Viral Fitness and Drug Sensitivity
Source: PLoS Pathog. 2014 Apr 10;10(4):e1004064. doi: 10.1371/journal.ppat.1004064 (PMC3983061; doi:10.1371/journal.ppat.1004064)
Supplement: Table S6 — Table of predicted EC50 values for each variant. (XLSX) [file ppat.1004064.s011.xlsx]

## Sheet: EC50 list
Position	Mutation	Predicted EC50
18	K	NA
18	R	NA
18	H	NA
18	D	17.2801
18	E	NA
18	N	17.2801
18	Q	NA
18	S	17.2801
18	T	NA
18	P	NA
18	G	NA
18	C	NA
18	A	NA
18	V	NA
18	I	NA
18	L	NA
18	M	NA
18	F	NA
18	Y	NA
18	W	NA
19	K	NA
19	R	NA
19	H	NA
19	D	NA
19	E	NA
19	N	NA
19	Q	NA
19	S	17.2801
19	T	17.2801
19	P	NA
19	G	17.2801
19	C	17.2801
19	A	17.2801
19	V	17.2801
19	I	17.2801
19	L	16.7015
19	M	6.1957
19	F	17.2801
19	Y	94.5326
19	W	49.5857
20	K	17.2801
20	R	35.135
20	H	NA
20	D	NA
20	E	NA
20	N	NA
20	Q	17.2801
20	S	22.5325
20	T	162.175
20	P	NA
20	G	13.065
20	C	27.0617
20	A	16.7409
20	V	137.322
20	I	387.188
20	L	98.2059
20	M	80.5808
20	F	51.8345
20	Y	48.7059
20	W	243.493
21	K	17.2801
21	R	17.2801
21	H	8.7442
21	D	6.1957
21	E	40.3353
21	N	17.2801
21	Q	14.2636
21	S	8.26113
21	T	8.48068
21	P	NA
21	G	11.9403
21	C	7.42283
21	A	8.0447
21	V	7.46225
21	I	6.97504
21	L	6.56401
21	M	7.19082
21	F	6.69966
21	Y	6.1957
21	W	6.65855
22	K	NA
22	R	17.2801
22	H	NA
22	D	NA
22	E	NA
22	N	NA
22	Q	NA
22	S	17.2801
22	T	NA
22	P	NA
22	G	17.2801
22	C	17.2801
22	A	107.885
22	V	17.2801
22	I	17.2801
22	L	73.9153
22	M	86.5413
22	F	22.9525
22	Y	17.4697
22	W	17.2801
23	K	NA
23	R	NA
23	H	NA
23	D	NA
23	E	NA
23	N	NA
23	Q	NA
23	S	17.2801
23	T	6.1957
23	P	NA
23	G	17.2801
23	C	19.6371
23	A	25.128
23	V	20.4826
23	I	22.1242
23	L	17.2801
23	M	19.774
23	F	450.272
23	Y	NA
23	W	6.1957
24	K	25.4127
24	R	27.7204
24	H	6.1957
24	D	NA
24	E	NA
24	N	NA
24	Q	36.2154
24	S	1712.41
24	T	17.2801
24	P	17.2801
24	G	2512.19
24	C	550.575
24	A	263.768
24	V	8.0785
24	I	6.1957
24	L	7.34165
24	M	16.3224
24	F	9.19545
24	Y	7.01867
24	W	7.9063
25	K	NA
25	R	6.1957
25	H	6.1957
25	D	NA
25	E	NA
25	N	NA
25	Q	NA
25	S	17.2801
25	T	15.5174
25	P	17.2801
25	G	32.5128
25	C	8.05548
25	A	12.1298
25	V	7.4503
25	I	6.1957
25	L	17.2801
25	M	6.1957
25	F	29.5569
25	Y	65.6369
25	W	6.1957
26	K	17.2801
26	R	14.8883
26	H	NA
26	D	NA
26	E	NA
26	N	NA
26	Q	17.2801
26	S	17.2801
26	T	NA
26	P	NA
26	G	NA
26	C	7.4201
26	A	10.4771
26	V	9.71416
26	I	16.9041
26	L	17.8918
26	M	52.0628
26	F	6.1957
26	Y	17.2801
26	W	NA
27	K	NA
27	R	NA
27	H	NA
27	D	NA
27	E	NA
27	N	NA
27	Q	NA
27	S	NA
27	T	NA
27	P	NA
27	G	NA
27	C	10.5685
27	A	10.746
27	V	17.2542
27	I	20.6866
27	L	17.2801
27	M	36.6264
27	F	34.0529
27	Y	NA
27	W	NA
28	K	17.2801
28	R	17.2801
28	H	NA
28	D	NA
28	E	NA
28	N	NA
28	Q	NA
28	S	10820.9
28	T	14078.2
28	P	NA
28	G	43172.8
28	C	4216.09
28	A	7408
28	V	137.379
28	I	108.408
28	L	7.85635
28	M	221.281
28	F	17.2801
28	Y	231.34
28	W	NA
29	K	NA
29	R	NA
29	H	NA
29	D	NA
29	E	14.8403
29	N	NA
29	Q	NA
29	S	NA
29	T	NA
29	P	17.2801
29	G	17.2801
29	C	NA
29	A	NA
29	V	NA
29	I	NA
29	L	NA
29	M	NA
29	F	17.2801
29	Y	NA
29	W	NA
30	K	17.2801
30	R	12.3251
30	H	10.4722
30	D	17.2801
30	E	6.1957
30	N	8.38712
30	Q	6.1957
30	S	6.29173
30	T	6.1957
30	P	NA
30	G	53.8235
30	C	6.31272
30	A	6.1957
30	V	6.1957
30	I	6.1957
30	L	6.1957
30	M	6.1957
30	F	6.1957
30	Y	520.097
30	W	58.4862
31	K	NA
31	R	NA
31	H	NA
31	D	NA
31	E	NA
31	N	NA
31	Q	NA
31	S	NA
31	T	NA
31	P	NA
31	G	NA
31	C	NA
31	A	NA
31	V	6777.55
31	I	14841.9
31	L	17.2801
31	M	4253.64
31	F	1010.74
31	Y	NA
31	W	NA
32	K	NA
32	R	NA
32	H	NA
32	D	NA
32	E	NA
32	N	NA
32	Q	NA
32	S	NA
32	T	NA
32	P	17.2801
32	G	NA
32	C	NA
32	A	NA
32	V	NA
32	I	NA
32	L	NA
32	M	NA
32	F	NA
32	Y	NA
32	W	NA
33	K	NA
33	R	NA
33	H	NA
33	D	NA
33	E	NA
33	N	NA
33	Q	NA
33	S	NA
33	T	NA
33	P	NA
33	G	17.2801
33	C	NA
33	A	17.2801
33	V	NA
33	I	NA
33	L	1126.87
33	M	30.5843
33	F	17.2801
33	Y	NA
33	W	17.2801
34	K	NA
34	R	NA
34	H	NA
34	D	NA
34	E	NA
34	N	NA
34	Q	NA
34	S	NA
34	T	NA
34	P	NA
34	G	NA
34	C	14.4108
34	A	15.4702
34	V	14.238
34	I	19.0604
34	L	17.2801
34	M	33.397
34	F	26.2072
34	Y	NA
34	W	NA
35	K	NA
35	R	NA
35	H	17.2801
35	D	NA
35	E	NA
35	N	NA
35	Q	NA
35	S	14.8091
35	T	NA
35	P	17.2801
35	G	17.2801
35	C	13.2931
35	A	9.21623
35	V	17.2801
35	I	17.2801
35	L	17.2801
35	M	11.8862
35	F	13.1682
35	Y	10.452
35	W	23.6579
36	K	NA
36	R	NA
36	H	NA
36	D	NA
36	E	NA
36	N	NA
36	Q	NA
36	S	NA
36	T	NA
36	P	NA
36	G	17.2801
36	C	NA
36	A	NA
36	V	14.1941
36	I	19.8454
36	L	29.2606
36	M	25.6036
36	F	17.2801
36	Y	18.7726
36	W	23.2794
37	K	NA
37	R	NA
37	H	NA
37	D	NA
37	E	NA
37	N	NA
37	Q	NA
37	S	NA
37	T	NA
37	P	NA
37	G	NA
37	C	NA
37	A	6.1957
37	V	17.7049
37	I	17.2801
37	L	20.2485
37	M	55.1534
37	F	19.5385
37	Y	107.956
37	W	32.9402
38	K	NA
38	R	NA
38	H	371.135
38	D	NA
38	E	NA
38	N	82.0227
38	Q	19.8756
38	S	17.2801
38	T	27.9927
38	P	NA
38	G	154.736
38	C	20.3253
38	A	3365.62
38	V	14.2503
38	I	NA
38	L	NA
38	M	25.8914
38	F	19.0619
38	Y	240.547
38	W	58.6256
39	K	NA
39	R	NA
39	H	NA
39	D	NA
39	E	NA
39	N	NA
39	Q	NA
39	S	NA
39	T	NA
39	P	NA
39	G	NA
39	C	17.2801
39	A	NA
39	V	NA
39	I	NA
39	L	NA
39	M	NA
39	F	NA
39	Y	NA
39	W	NA
40	K	NA
40	R	NA
40	H	NA
40	D	NA
40	E	NA
40	N	NA
40	Q	17.2801
40	S	17.2801
40	T	NA
40	P	NA
40	G	NA
40	C	NA
40	A	17.2801
40	V	17.2801
40	I	NA
40	L	NA
40	M	NA
40	F	NA
40	Y	NA
40	W	NA
41	K	17.2801
41	R	14.1287
41	H	13.9786
41	D	17.2801
41	E	6.1957
41	N	12.9064
41	Q	11.7801
41	S	11.185
41	T	13.7444
41	P	13.5871
41	G	12.4255
41	C	NA
41	A	12.0686
41	V	11.4533
41	I	10.7428
41	L	17.0096
41	M	10.2734
41	F	6.1957
41	Y	12.223
41	W	10.5492
42	K	NA
42	R	NA
42	H	NA
42	D	NA
42	E	NA
42	N	NA
42	Q	NA
42	S	NA
42	T	NA
42	P	NA
42	G	17.2801
42	C	NA
42	A	NA
42	V	NA
42	I	NA
42	L	NA
42	M	NA
42	F	NA
42	Y	NA
42	W	NA
43	K	NA
43	R	NA
43	H	NA
43	D	NA
43	E	NA
43	N	NA
43	Q	NA
43	S	NA
43	T	NA
43	P	NA
43	G	NA
43	C	NA
43	A	NA
43	V	NA
43	I	NA
43	L	NA
43	M	NA
43	F	19.9583
43	Y	17.2801
43	W	17.2801
44	K	17.2801
44	R	14.4695
44	H	21.4231
44	D	NA
44	E	17.2801
44	N	12.7459
44	Q	16.5676
44	S	17.1774
44	T	16.4355
44	P	NA
44	G	13.8068
44	C	19.2482
44	A	16.2082
44	V	17.2588
44	I	14.3052
44	L	14.9998
44	M	14.9183
44	F	15.8088
44	Y	12.2049
44	W	11.5501
45	K	NA
45	R	NA
45	H	NA
45	D	NA
45	E	NA
45	N	NA
45	Q	NA
45	S	NA
45	T	NA
45	P	NA
45	G	17.2801
45	C	NA
45	A	NA
45	V	NA
45	I	NA
45	L	NA
45	M	NA
45	F	NA
45	Y	NA
45	W	NA
46	K	36.1259
46	R	16.5607
46	H	25.8009
46	D	27.6261
46	E	21.3622
46	N	14.5513
46	Q	16.0061
46	S	25.2033
46	T	17.6263
46	P	18.1379
46	G	24.031
46	C	16.0893
46	A	18.3119
46	V	17.2801
46	I	16.6121
46	L	18.5057
46	M	15.71
46	F	21.1527
46	Y	27.0906
46	W	28.9411
47	K	NA
47	R	NA
47	H	NA
47	D	NA
47	E	NA
47	N	NA
47	Q	NA
47	S	NA
47	T	NA
47	P	NA
47	G	NA
47	C	NA
47	A	NA
47	V	NA
47	I	NA
47	L	NA
47	M	NA
47	F	NA
47	Y	NA
47	W	17.2801
48	K	10.4887
48	R	9.79798
48	H	9.86877
48	D	7.6783
48	E	9.79316
48	N	11.1047
48	Q	11.5286
48	S	12.2407
48	T	10.7755
48	P	NA
48	G	14.0475
48	C	12.7049
48	A	17.2801
48	V	12.3356
48	I	10.4704
48	L	12.7097
48	M	11.1082
48	F	12.611
48	Y	10.659
48	W	11.0132
49	K	NA
49	R	NA
49	H	17.2801
49	D	NA
49	E	NA
49	N	8.56555
49	Q	NA
49	S	17.2801
49	T	NA
49	P	NA
49	G	17.2801
49	C	NA
49	A	NA
49	V	NA
49	I	NA
49	L	NA
49	M	NA
49	F	NA
49	Y	NA
49	W	NA
50	K	13.7554
50	R	13.2072
50	H	11.7837
50	D	8.79854
50	E	20.3813
50	N	10.261
50	Q	91.551
50	S	14.5382
50	T	17.2801
50	P	NA
50	G	13.7326
50	C	12.4376
50	A	18.8439
50	V	14.7988
50	I	14.6874
50	L	48.4696
50	M	11.9145
50	F	11.4169
50	Y	17.266
50	W	11.8222
51	K	NA
51	R	NA
51	H	NA
51	D	NA
51	E	NA
51	N	NA
51	Q	NA
51	S	NA
51	T	NA
51	P	NA
51	G	17.2801
51	C	NA
51	A	NA
51	V	NA
51	I	NA
51	L	NA
51	M	NA
51	F	NA
51	Y	NA
51	W	NA
52	K	NA
52	R	17.2801
52	H	17.2801
52	D	NA
52	E	17.2801
52	N	NA
52	Q	17.2801
52	S	6.1957
52	T	12.5075
52	P	6.1957
52	G	17.2801
52	C	9.55657
52	A	17.2801
52	V	14.8709
52	I	17.2801
52	L	50.9924
52	M	33.3284
52	F	18.1734
52	Y	NA
52	W	NA
53	K	NA
53	R	NA
53	H	NA
53	D	NA
53	E	NA
53	N	17.2801
53	Q	NA
53	S	NA
53	T	NA
53	P	NA
53	G	NA
53	C	15.6061
53	A	NA
53	V	8.95214
53	I	6.1957
53	L	17.2801
53	M	17.2801
53	F	NA
53	Y	NA
53	W	NA
54	K	6.1957
54	R	12.0053
54	H	12.7639
54	D	NA
54	E	27.4245
54	N	10.1471
54	Q	12.8671
54	S	12.4272
54	T	17.2801
54	P	NA
54	G	13.5333
54	C	15.3715
54	A	13.2678
54	V	17.8236
54	I	23.9923
54	L	102.886
54	M	19.1989
54	F	6.8254
54	Y	10.4633
54	W	6.1957
55	K	NA
55	R	NA
55	H	NA
55	D	NA
55	E	NA
55	N	NA
55	Q	NA
55	S	33.386
55	T	17.2801
55	P	NA
55	G	19.4993
55	C	NA
55	A	11.8627
55	V	NA
55	I	NA
55	L	NA
55	M	NA
55	F	NA
55	Y	NA
55	W	NA
56	K	NA
56	R	17.2801
56	H	6.57315
56	D	NA
56	E	NA
56	N	6.1957
56	Q	NA
56	S	6.1957
56	T	6.1957
56	P	NA
56	G	NA
56	C	6.1957
56	A	6.1957
56	V	6.1957
56	I	6.1957
56	L	6.1957
56	M	6.1957
56	F	6.1957
56	Y	6.38674
56	W	17.2801
57	K	NA
57	R	NA
57	H	NA
57	D	NA
57	E	NA
57	N	NA
57	Q	NA
57	S	NA
57	T	NA
57	P	NA
57	G	NA
57	C	17.2801
57	A	NA
57	V	NA
57	I	NA
57	L	NA
57	M	NA
57	F	NA
57	Y	NA
57	W	NA
58	K	6.1957
58	R	6.1957
58	H	10.898
58	D	3412.53
58	E	NA
58	N	36.6852
58	Q	6.47125
58	S	10.1798
58	T	8.51091
58	P	17.2801
58	G	7.0487
58	C	6.1957
58	A	7.66629
58	V	17.2801
58	I	NA
58	L	7.27336
58	M	6.1957
58	F	6.1957
58	Y	6.1957
58	W	21.7536
59	K	NA
59	R	NA
59	H	NA
59	D	NA
59	E	NA
59	N	NA
59	Q	NA
59	S	NA
59	T	NA
59	P	NA
59	G	NA
59	C	17.2801
59	A	NA
59	V	NA
59	I	NA
59	L	NA
59	M	NA
59	F	NA
59	Y	NA
59	W	NA
60	K	NA
60	R	NA
60	H	NA
60	D	NA
60	E	NA
60	N	NA
60	Q	NA
60	S	17.2801
60	T	NA
60	P	NA
60	G	17.2801
60	C	NA
60	A	NA
60	V	NA
60	I	NA
60	L	NA
60	M	NA
60	F	NA
60	Y	NA
60	W	NA
61	K	NA
61	R	NA
61	H	NA
61	D	NA
61	E	NA
61	N	NA
61	Q	NA
61	S	240.311
61	T	NA
61	P	NA
61	G	12.2225
61	C	NA
61	A	17.2801
61	V	17.2801
61	I	NA
61	L	NA
61	M	NA
61	F	NA
61	Y	NA
61	W	NA
62	K	NA
62	R	6.1957
62	H	6.1957
62	D	18.6844
62	E	93.8676
62	N	17.2801
62	Q	10.3945
62	S	7.49154
62	T	13.4496
62	P	14.7313
62	G	7.00512
62	C	6.1957
62	A	7.14885
62	V	58.2147
62	I	34.1339
62	L	42.5618
62	M	9.39169
62	F	6.1957
62	Y	NA
62	W	17.2801
63	K	NA
63	R	NA
63	H	NA
63	D	NA
63	E	NA
63	N	NA
63	Q	NA
63	S	NA
63	T	NA
63	P	NA
63	G	NA
63	C	NA
63	A	NA
63	V	18.3144
63	I	17.2801
63	L	21.4384
63	M	11.134
63	F	NA
63	Y	NA
63	W	NA
64	K	NA
64	R	NA
64	H	NA
64	D	NA
64	E	NA
64	N	17.5516
64	Q	16.1148
64	S	17.2801
64	T	NA
64	P	NA
64	G	8.13351
64	C	6.1957
64	A	9.9946
64	V	NA
64	I	NA
64	L	17.2801
64	M	NA
64	F	NA
64	Y	NA
64	W	NA
65	K	NA
65	R	NA
65	H	NA
65	D	NA
65	E	NA
65	N	NA
65	Q	NA
65	S	NA
65	T	NA
65	P	NA
65	G	17.2801
65	C	NA
65	A	20.9441
65	V	NA
65	I	NA
65	L	NA
65	M	NA
65	F	NA
65	Y	NA
65	W	NA
66	K	11.6754
66	R	13.7603
66	H	15.2677
66	D	12.3691
66	E	NA
66	N	17.2801
66	Q	8.89412
66	S	11.1291
66	T	6.1957
66	P	NA
66	G	6.1957
66	C	11.922
66	A	9.25689
66	V	7.79098
66	I	8.90407
66	L	25.8018
66	M	12.3275
66	F	20.399
66	Y	15.426
66	W	116.563
67	K	NA
67	R	NA
67	H	NA
67	D	NA
67	E	NA
67	N	NA
67	Q	NA
67	S	NA
67	T	NA
67	P	NA
67	G	NA
67	C	26.6621
67	A	17.2801
67	V	17.2801
67	I	8.69678
67	L	NA
67	M	NA
67	F	NA
67	Y	NA
67	W	NA
68	K	10.7726
68	R	17.2801
68	H	14.1848
68	D	17.2801
68	E	NA
68	N	25.2212
68	Q	40.9021
68	S	21.8391
68	T	52.0458
68	P	NA
68	G	38.2919
68	C	16.3557
68	A	16.9189
68	V	9.27435
68	I	10.4334
68	L	14.2751
68	M	33.7286
68	F	15.8724
68	Y	21.3077
68	W	10.5412
69	K	279.666
69	R	20.8579
69	H	16.0473
69	D	17.2801
69	E	40.4391
69	N	13.5078
69	Q	32.0839
69	S	25.6722
69	T	19.2271
69	P	17.2801
69	G	35.761
69	C	14.4679
69	A	27.1928
69	V	16.5295
69	I	16.0134
69	L	17.2801
69	M	17.1365
69	F	14.7957
69	Y	19.2608
69	W	20.3521
70	K	NA
70	R	17.2801
70	H	68.2825
70	D	17.2801
70	E	799.197
70	N	21.4942
70	Q	28.4285
70	S	21.3591
70	T	NA
70	P	NA
70	G	17.2801
70	C	17.2801
70	A	16.2336
70	V	NA
70	I	NA
70	L	NA
70	M	NA
70	F	NA
70	Y	NA
70	W	NA
71	K	8.57806
71	R	7.41674
71	H	8.15312
71	D	17.2801
71	E	17.2801
71	N	11.0099
71	Q	72.6841
71	S	17.2801
71	T	15.61
71	P	17.2801
71	G	9.20458
71	C	9.92448
71	A	8.81883
71	V	10.0003
71	I	9.64483
71	L	8.07155
71	M	11.0235
71	F	8.52232
71	Y	8.61212
71	W	9.34092
72	K	NA
72	R	NA
72	H	NA
72	D	NA
72	E	NA
72	N	17.2801
72	Q	NA
72	S	NA
72	T	17.2801
72	P	NA
72	G	NA
72	C	19.8017
72	A	23.6136
72	V	17.2801
72	I	12.3543
72	L	9.08322
72	M	17.2801
72	F	NA
72	Y	NA
72	W	NA
73	K	15.3236
73	R	17.2801
73	H	30.4745
73	D	NA
73	E	NA
73	N	6.1957
73	Q	26.3196
73	S	13.0841
73	T	17.2801
73	P	NA
73	G	15.9432
73	C	13.5255
73	A	15.5363
73	V	17.2801
73	I	NA
73	L	13.7738
73	M	51.002
73	F	22.7211
73	Y	44.7655
73	W	17.2801
74	K	NA
74	R	NA
74	H	NA
74	D	NA
74	E	NA
74	N	NA
74	Q	8.51898
74	S	10.2192
74	T	17.2692
74	P	NA
74	G	NA
74	C	13.6427
74	A	17.2801
74	V	29.8209
74	I	17.2801
74	L	8.21864
74	M	8.62952
74	F	NA
74	Y	NA
74	W	NA
75	K	6.1957
75	R	10.8527
75	H	NA
75	D	17.2801
75	E	12.2297
75	N	8.68276
75	Q	NA
75	S	28.6041
75	T	17.2801
75	P	NA
75	G	9.31201
75	C	13.4111
75	A	57.1447
75	V	14.1092
75	I	8.10151
75	L	7.64798
75	M	26.1449
75	F	7.09966
75	Y	8.39756
75	W	9.39628
76	K	NA
76	R	NA
76	H	NA
76	D	NA
76	E	NA
76	N	NA
76	Q	NA
76	S	NA
76	T	NA
76	P	NA
76	G	17.2801
76	C	NA
76	A	6.1957
76	V	NA
76	I	NA
76	L	NA
76	M	NA
76	F	NA
76	Y	NA
76	W	17.2801
77	K	NA
77	R	17.2801
77	H	NA
77	D	6.1957
77	E	NA
77	N	17.2801
77	Q	NA
77	S	31.6924
77	T	17.2801
77	P	17.2801
77	G	17.2801
77	C	NA
77	A	22.2159
77	V	NA
77	I	NA
77	L	NA
77	M	NA
77	F	NA
77	Y	NA
77	W	NA
78	K	17.2801
78	R	15.2124
78	H	11.7965
78	D	NA
78	E	NA
78	N	12.5087
78	Q	12.1123
78	S	9.21052
78	T	9.66236
78	P	8.13468
78	G	9.81993
78	C	17.2801
78	A	8.85349
78	V	8.75786
78	I	17.2801
78	L	17.2801
78	M	8.15087
78	F	6.1957
78	Y	6.1957
78	W	6.1957
79	K	41.4005
79	R	37.7309
79	H	14.1654
79	D	NA
79	E	NA
79	N	22.7674
79	Q	19.5365
79	S	15.5553
79	T	17.2801
79	P	NA
79	G	24.1763
79	C	23.3194
79	A	27.4125
79	V	19.2261
79	I	33.904
79	L	23.4324
79	M	25.0865
79	F	10.885
79	Y	9.94853
79	W	8.85311
80	K	NA
80	R	17.2801
80	H	NA
80	D	NA
80	E	NA
80	N	NA
80	Q	NA
80	S	NA
80	T	NA
80	P	NA
80	G	NA
80	C	17.2801
80	A	NA
80	V	NA
80	I	NA
80	L	NA
80	M	NA
80	F	NA
80	Y	17.2801
80	W	NA
81	K	22.2049
81	R	23.6957
81	H	6.1957
81	D	NA
81	E	NA
81	N	11.418
81	Q	NA
81	S	12.3135
81	T	8.97437
81	P	NA
81	G	12.602
81	C	8.99997
81	A	22.395
81	V	10.4822
81	I	12.675
81	L	22.0257
81	M	17.2801
81	F	20.8868
81	Y	27.7965
81	W	15.849
82	K	NA
82	R	NA
82	H	54.0048
82	D	17.2801
82	E	NA
82	N	17.2801
82	Q	NA
82	S	17.2801
82	T	NA
82	P	NA
82	G	NA
82	C	17.2801
82	A	NA
82	V	NA
82	I	NA
82	L	NA
82	M	NA
82	F	NA
82	Y	NA
82	W	NA
83	K	NA
83	R	17.2801
83	H	17.2801
83	D	NA
83	E	NA
83	N	NA
83	Q	17.2801
83	S	17.89
83	T	17.2801
83	P	NA
83	G	17.2801
83	C	6.1957
83	A	32.4597
83	V	18.8749
83	I	17.8973
83	L	13.274
83	M	13.1481
83	F	40.141
83	Y	49.8513
83	W	42.8951
84	K	NA
84	R	17.2801
84	H	NA
84	D	NA
84	E	NA
84	N	NA
84	Q	NA
84	S	NA
84	T	NA
84	P	NA
84	G	NA
84	C	NA
84	A	NA
84	V	NA
84	I	NA
84	L	17.2801
84	M	NA
84	F	16.5958
84	Y	10.1559
84	W	17.2801
85	K	15.9793
85	R	32.4818
85	H	10.5529
85	D	17.2265
85	E	8.73569
85	N	10.5391
85	Q	17.2801
85	S	12.7595
85	T	22.7567
85	P	NA
85	G	14.4614
85	C	15.2581
85	A	13.4341
85	V	16.6638
85	I	16.84
85	L	15.9393
85	M	17.3477
85	F	16.7625
85	Y	18.3132
85	W	16.7702
86	K	17.2801
86	R	17.2801
86	H	51.9418
86	D	17.2801
86	E	NA
86	N	16.9559
86	Q	17.2801
86	S	25.0515
86	T	17.2801
86	P	NA
86	G	17.2801
86	C	36.1569
86	A	22.4373
86	V	NA
86	I	NA
86	L	17.2801
86	M	17.2801
86	F	NA
86	Y	17.2801
86	W	NA
87	K	6.1957
87	R	31.8312
87	H	NA
87	D	NA
87	E	NA
87	N	NA
87	Q	17.2801
87	S	18.1105
87	T	17.2801
87	P	NA
87	G	31.0116
87	C	14.4018
87	A	21.2166
87	V	NA
87	I	NA
87	L	NA
87	M	NA
87	F	NA
87	Y	NA
87	W	NA
88	K	NA
88	R	NA
88	H	NA
88	D	NA
88	E	NA
88	N	NA
88	Q	NA
88	S	17.2801
88	T	NA
88	P	NA
88	G	NA
88	C	NA
88	A	NA
88	V	NA
88	I	NA
88	L	17.2801
88	M	NA
88	F	17.2801
88	Y	NA
88	W	NA
89	K	NA
89	R	NA
89	H	NA
89	D	NA
89	E	NA
89	N	NA
89	Q	NA
89	S	NA
89	T	NA
89	P	17.2801
89	G	NA
89	C	NA
89	A	NA
89	V	NA
89	I	NA
89	L	NA
89	M	NA
89	F	NA
89	Y	NA
89	W	NA
90	K	NA
90	R	NA
90	H	NA
90	D	NA
90	E	NA
90	N	NA
90	Q	NA
90	S	NA
90	T	17.2801
90	P	NA
90	G	NA
90	C	NA
90	A	NA
90	V	14.0543
90	I	17.2801
90	L	26.238
90	M	24.3103
90	F	NA
90	Y	NA
90	W	NA
91	K	17.2801
91	R	NA
91	H	NA
91	D	NA
91	E	NA
91	N	17.2801
91	Q	NA
91	S	NA
91	T	NA
91	P	NA
91	G	NA
91	C	NA
91	A	NA
91	V	NA
91	I	NA
91	L	NA
91	M	NA
91	F	NA
91	Y	NA
91	W	NA
92	K	NA
92	R	17.2801
92	H	894.216
92	D	6.1957
92	E	306.93
92	N	1164.79
92	Q	1066.62
92	S	1980.14
92	T	117.967
92	P	2607.72
92	G	166.842
92	C	17.2801
92	A	884.736
92	V	6.1957
92	I	9.88637
92	L	8.11081
92	M	30.8285
92	F	134.697
92	Y	368.331
92	W	100.654
93	K	NA
93	R	17.2801
93	H	270.354
93	D	NA
93	E	NA
93	N	908.347
93	Q	18717.3
93	S	217.985
93	T	44.7727
93	P	NA
93	G	17.2801
93	C	14.7168
93	A	96.5976
93	V	NA
93	I	NA
93	L	28.8654
93	M	6.1957
93	F	706.634
93	Y	17.2801
93	W	46983.5
94	K	NA
94	R	NA
94	H	NA
94	D	NA
94	E	NA
94	N	NA
94	Q	NA
94	S	19.3266
94	T	17.2801
94	P	NA
94	G	NA
94	C	NA
94	A	17.2801
94	V	17.2801
94	I	NA
94	L	NA
94	M	17.2801
94	F	NA
94	Y	NA
94	W	NA
95	K	17.2801
95	R	17.2801
95	H	6.1957
95	D	14.787
95	E	17.2801
95	N	8.89507
95	Q	69.4914
95	S	17.4496
95	T	21.524
95	P	NA
95	G	28.9679
95	C	17.2801
95	A	13.0734
95	V	27.8423
95	I	21.4997
95	L	9.95211
95	M	9.38064
95	F	17.2801
95	Y	17.2801
95	W	NA
96	K	NA
96	R	NA
96	H	NA
96	D	17.2801
96	E	NA
96	N	NA
96	Q	NA
96	S	NA
96	T	NA
96	P	NA
96	G	17.2801
96	C	NA
96	A	NA
96	V	NA
96	I	NA
96	L	NA
96	M	NA
96	F	NA
96	Y	NA
96	W	NA
97	K	17.2801
97	R	17.2801
97	H	19.6227
97	D	9.20904
97	E	11.1098
97	N	14.6324
97	Q	17.2801
97	S	15.6487
97	T	24.233
97	P	22.8551
97	G	17.2801
97	C	24.7699
97	A	20.0512
97	V	26.2992
97	I	15.1036
97	L	16.4532
97	M	22.3631
97	F	15.0576
97	Y	14.3328
97	W	17.2801
98	K	NA
98	R	17.2801
98	H	NA
98	D	NA
98	E	NA
98	N	NA
98	Q	NA
98	S	17.2801
98	T	NA
98	P	11.7696
98	G	18.7609
98	C	17.2801
98	A	13.9185
98	V	NA
98	I	NA
98	L	17.2801
98	M	NA
98	F	NA
98	Y	NA
98	W	NA
99	K	8.36491
99	R	10.8443
99	H	10.2939
99	D	9.08595
99	E	9.45993
99	N	12.6191
99	Q	13.6065
99	S	15.5958
99	T	12.1247
99	P	NA
99	G	11.1251
99	C	14.1716
99	A	17.2801
99	V	14.2877
99	I	9.03233
99	L	11.5986
99	M	11.6237
99	F	9.45873
99	Y	17.2801
99	W	9.15566
100	K	NA
100	R	NA
100	H	NA
100	D	NA
100	E	NA
100	N	NA
100	Q	NA
100	S	17.2801
100	T	NA
100	P	17.2801
100	G	NA
100	C	NA
100	A	14.4319
100	V	9.61367
100	I	NA
100	L	17.2801
100	M	NA
100	F	NA
100	Y	NA
100	W	NA
101	K	17.2801
101	R	20.3402
101	H	17.0044
101	D	NA
101	E	227.746
101	N	12.452
101	Q	11.1965
101	S	13.0557
101	T	13.3146
101	P	NA
101	G	NA
101	C	15.7526
101	A	13.9367
101	V	17.9832
101	I	14.1245
101	L	13.038
101	M	12.0782
101	F	10.5144
101	Y	10.2019
101	W	NA
102	K	NA
102	R	NA
102	H	NA
102	D	NA
102	E	NA
102	N	NA
102	Q	NA
102	S	17.2801
102	T	NA
102	P	17.2801
102	G	NA
102	C	NA
102	A	NA
102	V	9.07304
102	I	17.2801
102	L	17.2801
102	M	NA
102	F	NA
102	Y	NA
102	W	NA
103	K	19.3278
103	R	13.5196
103	H	21.1297
103	D	14.7097
103	E	15.8488
103	N	14.6825
103	Q	19.0117
103	S	16.0081
103	T	16.441
103	P	17.2801
103	G	20.0338
103	C	17.3251
103	A	18.7846
103	V	18.4716
103	I	18.2309
103	L	18.1418
103	M	19.1756
103	F	24.6529
103	Y	22.5386
103	W	16.2686
	WT	17.2801
